# Supplementary material for: The costs of monitoring trachoma elimination: Impact, surveillance, and trachomatous trichiasis (TT)-only surveys
Source: PLoS Negl Trop Dis. 2019 Sep 5;13(9):e0007605. doi: 10.1371/journal.pntd.0007605 (PMC6728015; doi:10.1371/journal.pntd.0007605)
Supplement: S1 Data — This workbook presents the detailed expenditure information by country, fiscal year, survey type, category, and activity. Due to the structures of the expenditure records used for this study, the years of the surveys are presented according to the United States government fiscal year, which begins in the October of the previous calendar year and ends in September of the given calendar year. For example, fiscal year 2017 ran from October 1, 2016 through September 30, 2017. The TT-only costs in the TT-only tab are presented with the adjustments described in the methods section. (XLSX) [file pntd.0007605.s001.xlsx]

## Sheet: TIS and TSS
Country	Fiscal year	Survey type	Number of surveys (EUs)	Cost per survey (2017 USD)	Activity	Per diem	Travel	Supplies	Other	(all)
Country A	FY15	TIS	15	10111	Pre-meetings	0	0	0	0	0
					Training	0.034	0.029	0.013	0	0.08
					Survey fieldwork	0.357	0.482	0.06	0	0.9
					Survey design or data analyis or report writing	0	0	0	0	0
					Post-meetings	0.001	0.007	0.011	0	0.02
					Other	0	0	0	0	0
					(all)	0.392	0.519	0.085	0	1
Country B	FY15	TIS	19	18196	Pre-meetings	0	0	0	0.04	0.04
					Training	0	0	0	0	0
					Survey fieldwork	0	0	0	0.96	0.96
					Survey design or data analyis or report writing	0	0	0	0	0
					Post-meetings	0	0	0	0	0
					Other	0	0	0	0	0
					(all)	0	0	0	1	1
Country B	FY15	TSS	1	17287	Pre-meetings	0	0	0	0.04	0.04
					Training	0	0	0	0	0
					Survey fieldwork	0	0	0	0.96	0.96
					Survey design or data analyis or report writing	0	0	0	0	0
					Post-meetings	0	0	0	0	0
					Other	0	0	0	0	0
					(all)	0	0	0	1	1
Country B	FY16	TIS	13	16612	Pre-meetings	0	0	0	0.04	0.04
					Training	0	0	0	0	0
					Survey fieldwork	0	0	0	0.96	0.96
					Survey design or data analyis or report writing	0	0	0	0	0
					Post-meetings	0	0	0	0	0
					Other	0	0	0	0	0
					(all)	0	0	0	1	1
Country B	FY16	TSS	8	16612	Pre-meetings	0	0	0	0.04	0.04
					Training	0	0	0	0	0
					Survey fieldwork	0	0	0	0.96	0.96
					Survey design or data analyis or report writing	0	0	0	0	0
					Post-meetings	0	0	0	0	0
					Other	0	0	0	0	0
					(all)	0	0	0	1	1
Country C	FY14	TIS	7	7066	Pre-meetings	0	0	0	0	0
					Training	0.037	0.012	0.018	0.01	0.08
					Survey fieldwork	0.521	0.213	0	0	0.73
					Survey design or data analyis or report writing	0.137	0	0	0.05	0.19
					Post-meetings	0	0	0	0	0
					Other	0	0	0	0	0
					(all)	0.695	0.226	0.018	0.06	1
Country C	FY15	TIS	2	13463	Pre-meetings	0	0	0	0	0
					Training	0.061	0.051	0.014	0.02	0.15
					Survey fieldwork	0.399	0.078	0.221	0.02	0.72
					Survey design or data analyis or report writing	0.058	0	0	0.07	0.13
					Post-meetings	0	0	0	0	0
					Other	0	0	0	0	0
					(all)	0.518	0.129	0.235	0.12	1
Country C	FY17	TIS	13	4738	Pre-meetings	0	0	0	0	0
					Training	0.101	0.04	0.049	0.01	0.2
					Survey fieldwork	0.54	0.227	0	0.01	0.78
					Survey design or data analyis or report writing	0.016	0	0	0	0.02
					Post-meetings	0	0	0.003	0	0
					Other	0	0	0	0	0
					(all)	0.657	0.266	0.051	0.03	1
Country D	FY11	TIS	5	2797	Pre-meetings	0.025	0	0	0	0.03
					Training	0	0	0	0	0
					Survey fieldwork	0.726	0	0.249	0	0.97
					Survey design or data analyis or report writing	0	0	0	0	0
					Post-meetings	0	0	0	0	0
					Other	0	0	0	0	0
					(all)	0.751	0	0.249	0	1
Country D	FY12	TIS	4	4063	Pre-meetings	0.013	0	0	0	0.01
					Training	0.01	0.009	0.001	0	0.02
					Survey fieldwork	0.605	0.144	0.152	0	0.9
					Survey design or data analyis or report writing	0.067	0	0	0	0.07
					Post-meetings	0	0	0	0	0
					Other	0	0	0	0	0
					(all)	0.695	0.153	0.153	0	1
Country D	FY13	TIS	1	8862	Pre-meetings	0.006	0	0	0	0.01
					Training	0.006	0.006	0.001	0	0.01
					Survey fieldwork	0.453	0.359	0.117	0	0.93
					Survey design or data analyis or report writing	0.052	0	0	0	0.05
					Post-meetings	0	0	0	0	0
					Other	0	0	0	0	0
					(all)	0.516	0.365	0.119	0	1
Country D	FY14	TIS	2	9329	Pre-meetings	0.006	0	0	0	0.01
					Training	0.073	0.077	0.006	0	0.16
					Survey fieldwork	0.448	0.201	0.138	0	0.79
					Survey design or data analyis or report writing	0.052	0	0	0	0.05
					Post-meetings	0	0	0	0	0
					Other	0	0	0	0	0
					(all)	0.578	0.278	0.144	0	1
Country D	FY15	TIS	2	8062	Pre-meetings	0.007	0	0	0	0.01
					Training	0	0	0	0	0
					Survey fieldwork	0.472	0.284	0.123	0	0.88
					Survey design or data analyis or report writing	0.114	0	0	0	0.11
					Post-meetings	0	0	0	0	0
					Other	0	0	0	0	0
					(all)	0.593	0.284	0.123	0	1
Country D	FY15	TSS	10	8918	Pre-meetings	0	0	0	0	0
					Training	0.029	0.035	0.004	0	0.07
					Survey fieldwork	0.311	0.501	0.053	0	0.86
					Survey design or data analyis or report writing	0.068	0	0	0	0.07
					Post-meetings	0	0	0	0	0
					Other	0	0	0	0	0
					(all)	0.408	0.536	0.057	0	1
Country D	FY16	TSS	8	8532	Pre-meetings	0	0	0	0	0
					Training	0.02	0.024	0.002	0	0.05
					Survey fieldwork	0.295	0.398	0.053	0	0.75
					Survey design or data analyis or report writing	0.068	0	0	0	0.07
					Post-meetings	0.007	0.095	0.019	0.02	0.14
					Other	0	0	0	0	0
					(all)	0.39	0.518	0.074	0.02	1
Country D	FY17	TSS	2	12632	Pre-meetings	0	0	0	0	0
					Training	0.025	0.03	0	0	0.06
					Survey fieldwork	0.499	0.071	0.085	0	0.66
					Survey design or data analyis or report writing	0.023	0	0	0	0.02
					Post-meetings	0.102	0.128	0.034	0	0.27
					Other	0	0	0	0	0
					(all)	0.649	0.229	0.119	0	1
Country E	FY15	TIS	13	7779	Pre-meetings	0.014	0.005	0	0	0.02
					Training	0	0	0	0.01	0.01
					Survey fieldwork	0.52	0.423	0.019	0.01	0.98
					Survey design or data analyis or report writing	0	0	0	0	0
					Post-meetings	0	0	0	0	0
					Other	0	0	0	0	0
					(all)	0.533	0.428	0.019	0.02	1
Country E	FY16	TIS	16	8298	Pre-meetings	0.011	0.008	0	0	0.02
					Training	0	0	0.001	0.01	0.01
					Survey fieldwork	0.543	0.395	0.029	0.01	0.97
					Survey design or data analyis or report writing	0	0	0	0	0
					Post-meetings	0	0	0	0	0
					Other	0	0	0	0	0
					(all)	0.554	0.403	0.03	0.01	1
Country E	FY16	TSS	8	4484	Pre-meetings	0	0	0	0	0
					Training	0	0	0	0.01	0.01
					Survey fieldwork	0.576	0.408	0.003	0.01	0.99
					Survey design or data analyis or report writing	0	0	0	0	0
					Post-meetings	0	0	0	0	0
					Other	0	0	0	0	0
					(all)	0.576	0.408	0.003	0.01	1
Country E	FY17	TSS	16	8627	Pre-meetings	0.002	0.003	0	0	0.01
					Training	0	0.002	0	0	0
					Survey fieldwork	0.493	0.438	0.014	0.05	0.99
					Survey design or data analyis or report writing	0	0	0	0	0
					Post-meetings	0	0	0	0	0
					Other	0	0	0	0	0
					(all)	0.494	0.442	0.014	0.05	1
Country E	FY18	TSS	14	6532	Pre-meetings	0.063	0.037	0	0	0.1
					Training	0	0	0	0	0
					Survey fieldwork	0.563	0.31	0.001	0.02	0.9
					Survey design or data analyis or report writing	0	0	0	0	0
					Post-meetings	0	0	0	0	0
					Other	0	0	0	0	0
					(all)	0.625	0.347	0.001	0.03	1
Country F	FY17	TIS	4	10740	Pre-meetings	0	0	0	0	0
					Training	0.089	0.05	0	0.01	0.15
					Survey fieldwork	0.518	0.265	0.059	0	0.84
					Survey design or data analyis or report writing	0	0	0	0	0
					Post-meetings	0.004	0.002	0.001	0	0.01
					Other	0	0	0	0	0
					(all)	0.611	0.318	0.06	0.01	1
Country F	FY18	TIS	6	9624	Pre-meetings	0	0	0	0	0
					Training	0.094	0.035	0.007	0	0.14
					Survey fieldwork	0.603	0.218	0.039	0	0.86
					Survey design or data analyis or report writing	0	0	0	0	0
					Post-meetings	0	0	0	0	0
					Other	0	0	0	0	0
					(all)	0.696	0.253	0.046	0	1
Country G	FY14	TIS	5	8202	Pre-meetings	0.011	0	0	0	0.01
					Training	0.071	0.163	0	0	0.23
					Survey fieldwork	0.526	0.217	0.011	0	0.75
					Survey design or data analyis or report writing	0	0	0	0	0
					Post-meetings	0	0	0	0	0
					Other	0	0	0	0	0
					(all)	0.608	0.381	0.011	0	1
Country G	FY15	TIS	3	9912	Pre-meetings	0.005	0.012	0	0	0.02
					Training	0.097	0.078	0	0	0.17
					Survey fieldwork	0.443	0.356	0.009	0	0.81
					Survey design or data analyis or report writing	0	0	0	0	0
					Post-meetings	0	0	0	0	0
					Other	0	0	0	0	0
					(all)	0.546	0.445	0.009	0	1
Country G	FY16	TIS	10	7869	Pre-meetings	0.002	0.005	0	0	0.01
					Training	0.001	0.001	0	0	0
					Survey fieldwork	0.536	0.454	0	0	0.99
					Survey design or data analyis or report writing	0	0	0	0	0
					Post-meetings	0	0	0	0	0
					Other	0	0	0	0	0
					(all)	0.539	0.46	0	0	1
Country G	FY17	TIS	7	10257	Pre-meetings	0.004	0	0.002	0	0.01
					Training	0	0	0	0	0
					Survey fieldwork	0.535	0.426	0.022	0.01	0.99
					Survey design or data analyis or report writing	0	0	0	0	0
					Post-meetings	0	0	0	0	0
					Other	0	0	0	0	0
					(all)	0.539	0.426	0.024	0.01	1
Country G	FY17	TSS	1	8746	Pre-meetings	0.022	0.048	0	0	0.07
					Training	0.011	0.011	0.003	0	0.02
					Survey fieldwork	0.503	0.403	0	0	0.91
					Survey design or data analyis or report writing	0	0	0	0	0
					Post-meetings	0	0	0	0	0
					Other	0	0	0	0	0
					(all)	0.535	0.462	0.003	0	1
Country G	FY18	TIS	3	8842	Pre-meetings	0.009	0.017	0	0	0.03
					Training	0	0	0	0	0
					Survey fieldwork	0.578	0.352	0.04	0	0.97
					Survey design or data analyis or report writing	0	0	0	0	0
					Post-meetings	0	0	0	0	0
					Other	0	0	0	0	0
					(all)	0.588	0.368	0.04	0	1
Country G	FY18	TSS	1	10522	Pre-meetings	0.415	0	0	0	0.41
					Training	0	0	0	0	0
					Survey fieldwork	0.046	0.498	0.029	0.01	0.59
					Survey design or data analyis or report writing	0	0	0	0	0
					Post-meetings	0	0	0	0	0
					Other	0	0	0	0	0
					(all)	0.461	0.498	0.029	0.01	1
Country H	FY13	TIS	4	19687	Pre-meetings	0	0	0	0	0
					Training	0.052	0	0.017	0	0.07
					Survey fieldwork	0.599	0.191	0.008	0	0.8
					Survey design or data analyis or report writing	0	0	0	0	0
					Post-meetings	0.076	0.04	0.004	0	0.12
					Other	0	0	0.012	0	0.01
					(all)	0.727	0.231	0.041	0	1
Country H	FY14	TIS	4	7993	Pre-meetings	0	0	0	0	0
					Training	0.052	0.01	0	0	0.06
					Survey fieldwork	0.74	0.136	0	0	0.88
					Survey design or data analyis or report writing	0	0	0.061	0	0.06
					Post-meetings	0	0	0	0	0
					Other	0	0	0	0	0
					(all)	0.792	0.146	0.061	0	1
Country H	FY14	TSS	8	2161	Pre-meetings	0	0	0	0	0
					Training	0	0	0	0	0
					Survey fieldwork	0.879	0.093	0.028	0	1
					Survey design or data analyis or report writing	0	0	0	0	0
					Post-meetings	0	0	0	0	0
					Other	0	0	0	0	0
					(all)	0.879	0.093	0.028	0	1
Country H	FY15	TIS	4	9181	Pre-meetings	0	0	0	0	0
					Training	0.093	0.006	0.014	0	0.11
					Survey fieldwork	0.537	0.293	0.007	0	0.84
					Survey design or data analyis or report writing	0.051	0	0	0	0.05
					Post-meetings	0	0	0	0	0
					Other	0	0	0	0	0
					(all)	0.681	0.299	0.021	0	1
Country H	FY15	TSS	4	7510	Pre-meetings	0	0	0	0	0
					Training	0.113	0.012	0.017	0	0.14
					Survey fieldwork	0.643	0.149	0.008	0	0.8
					Survey design or data analyis or report writing	0.057	0	0	0	0.06
					Post-meetings	0	0	0	0	0
					Other	0	0	0	0	0
					(all)	0.813	0.162	0.025	0	1
Country H	FY16	TSS	7	8543	Pre-meetings	0.111	0.052	0	0	0.16
					Training	0.049	0.006	0.007	0	0.06
					Survey fieldwork	0.547	0.197	0.008	0	0.75
					Survey design or data analyis or report writing	0.014	0	0.01	0	0.02
					Post-meetings	0	0	0	0	0
					Other	0	0	0	0	0
					(all)	0.72	0.255	0.024	0	1
Country I	FY16	TIS	1	28954	Pre-meetings	0	0	0	0	0
					Training	0	0	0.003	0	0
					Survey fieldwork	0.816	0.172	0.003	0.01	1
					Survey design or data analyis or report writing	0	0	0	0	0
					Post-meetings	0	0	0	0	0
					Other	0	0	0	0	0
					(all)	0.816	0.172	0.006	0.01	1
Country I	FY16	TSS	6	11329	Pre-meetings	0	0	0	0	0
					Training	0	0	0.002	0	0
					Survey fieldwork	0.753	0.223	0.013	0.01	1
					Survey design or data analyis or report writing	0	0	0	0	0
					Post-meetings	0	0	0	0	0
					Other	0	0	0	0	0
					(all)	0.753	0.223	0.014	0.01	1
Country J	FY13	TIS	41	4849	Pre-meetings	0	0	0	0	0
					Training	0	0	0	0.81	0.81
					Survey fieldwork	0	0	0	0	0
					Survey design or data analyis or report writing	0	0	0	0	0
					Post-meetings	0	0	0	0	0
					Other	0	0	0	0.19	0.19
					(all)	0	0	0	1	1
Country J	FY17	TIS	10	6664	Pre-meetings	0.002	0	0	0	0
					Training	0.15	0.018	0.001	0	0.17
					Survey fieldwork	0.391	0.431	0	0	0.82
					Survey design or data analyis or report writing	0	0	0	0	0
					Post-meetings	0	0	0	0	0
					Other	0	0	0	0	0
					(all)	0.543	0.45	0.001	0.01	1
Country J	FY18	TIS	9	8749	Pre-meetings	0	0	0	0	0
					Training	0	0.008	0.002	0	0.01
					Survey fieldwork	0.35	0.5	0.028	0.11	0.99
					Survey design or data analyis or report writing	0	0	0	0	0
					Post-meetings	0	0	0	0	0
					Other	0	0	0	0	0
					(all)	0.35	0.508	0.03	0.11	1
Country K	FY17	TIS	5	8644	Pre-meetings	0.002	0.001	0.004	0	0.01
					Training	0.11	0.038	0.027	0.01	0.18
					Survey fieldwork	0.575	0.206	0.031	0	0.81
					Survey design or data analyis or report writing	0	0	0	0	0
					Post-meetings	0	0	0	0	0
					Other	0	0	0	0	0
					(all)	0.687	0.245	0.062	0.01	1

## Sheet: TT-only
Country	Fiscal year	Survey type	Number of surveys (EUs)	Cost per survey (2017 USD)	Activity	Per diem	Travel	Supplies	Other	(all)
Country B	FY17	TT-only	1	16841	Pre-meetings	0.033	0.031	0.0032	0.0003	0.07
					Training	0	0	0	0	0
					Survey fieldwork	0.225	0.702	0.0014	0.0041	0.93
					Survey design or data analyis or report writing	0	0	0	0	0
					Post-meetings	0	0	0	0	0
					Other	0	0	0	0	0
					(all)	0.258	0.733	0.0046	0.0044	1
Country C	FY17	TT-only	1	9899	Pre-meetings	0	0	0	0	0
					Training	0.052	0.032	0.0183	0.0151	0.12
					Survey fieldwork	0.596	0.261	0	0.0256	0.88
					Survey design or data analyis or report writing	0	0	0	0	0
					Post-meetings	0	0	0	0	0
					Other	0	0	0	0	0
					(all)	0.648	0.293	0.0183	0.0407	1
Country D	FY18	TT-only	6	9515	Pre-meetings	0	0	0	0	0
					Training	0.073	0.027	0.0027	0.0003	0.1
					Survey fieldwork	0.523	0.096	0.0628	0	0.68
					Survey design or data analyis or report writing	0	0	0	0	0
					Post-meetings	0.052	0.111	0.0222	0.0297	0.22
					Other	0	0	0	0	0
					(all)	0.648	0.234	0.0876	0.03	1
Country E	FY17	TT-only	1	5603	Pre-meetings	0	0	0	0	0
					Training	0	0.003	0.0013	0.0072	0.01
					Survey fieldwork	0.392	0.183	0.0517	0.0349	0.66
					Survey design or data analyis or report writing	0.229	0.044	0	0.0545	0.33
					Post-meetings	0	0	0	0	0
					Other	0	0	0	0	0
					(all)	0.621	0.23	0.0529	0.0966	1
